# Supplementary material for: The impact of skinfolds measurement on somatotype determination in Heath-Carter method
Source: PLoS One. 2019 Sep 6;14(9):e0222100. doi: 10.1371/journal.pone.0222100 (PMC6730994; doi:10.1371/journal.pone.0222100)
Supplement: S1 Data — (XLS) [file pone.0222100.s001.xls]

## Sheet: UPE_male
Wzrost	obwód podudzia	f.triceps	f.łopatka	f.tal.biodr.	f.podudzie	masa	BMI	fald nad kolcem biodrowym	Ʃ 3f bez korekty - talerz biodrowy	Ʃ 3f bez korekty - kolec biodrowy	Ʃ 3f z korektą - talerz biodr.	Ʃ 3f z korektą - kolec biodr.	Endomorfia - talerz biodr	Endomorfia - kolec biodr.
178.7	40.5	1.21	1.29	1.36	0.69	77.1	24.1438	0.62	38.6	31.2	40.5	32.8	4.14	3.35
173.8	35.6	1.02	0.77	1.3	0.62	64.5	21.3531	0.44	30.9	22.3	30.3	21.8	3.1	2.1
185.1	40.7	0.66	1.17	2.94	0.75	94.9	27.6983	1.35	47.7	31.8	43.9	29.2	4.5	3
173.8	38.5	0.83	1.13	1.11	0.81	73.6	24.3657	0.57	30.7	25.3	30.1	24.8	3.1	2.5
174.3	38.5	0.47	0.81	0.75	0.54	72.3	23.7982	0.52	20.3	18	19.8	17.6	1.9	1.6
176.5	40.7	1.23	1.32	1.41	0.8	79.4	25.4877	0.76	39.6	33.1	38.2	31.9	3.9	3.3
188.2	38.5	0.69	1.11	0.75	0.51	75.5	21.3161	0.5	25.5	23	23.1	20.8	2.3	2
174.1	38.5	0.8	1.72	1.63	0.74	76	25.0736	1.15	41.5	36.7	40.6	35.9	4.2	3.7
179.8	39	0.47	0.66	0.57	0.48	80.1	24.7773	0.35	17	14.8	16.1	14	1.4	1.2
189.5	40.2	0.57	0.76	0.83	0.35	84.5	23.5309	0.45	21.6	17.8	19.4	16	1.9	1.4
187	38.8	1.08	0.76	0.92	0.7	75.3	21.5334	0.63	27.6	24.7	25.1	22.5	2.5	2.2
190.9	40.2	0.78	0.98	1.78	1.05	93.7	25.7115	0.57	35.4	23.3	31.6	20.8	3.2	2
184.7	37.4	0.51	0.93	1.15	0.55	74.6	21.8678	0.61	25.9	20.5	23.9	18.9	2.4	1.8
181.9	37	0.57	1.3	0.74	0.5	77.8	23.5133	0.66	26.1	25.3	24.4	23.7	2.4	2.35
178	38	0.83	0.86	0.82	0.56	71.2	22.4719	0.74	25.1	24.3	24	23.2	2.4	2.3
180.1	40.8	0.74	1.22	1.85	0.93	88.5	27.2845	0.65	38.1	26.1	36	24.7	3.7	2.5
180.8	36.5	0.95	0.96	1.43	0.92	73	22.3319	0.9	33.6	28.1	31.6	26.4	3.2	2.7
181.5	38.4	0.92	0.92	1.4	0.48	81.6	24.7706	0.76	32.4	26	30.4	24.4	3.1	2.4
167.4	38	0.84	1.05	1.4	0.59	69.1	24.6585	0.71	32.9	26	33.4	26.4	3.4	2.7
178.1	38.6	0.6	0.77	1.21	0.94	73.5	23.1718	0.75	25.8	21.2	24.7	20.3	2.5	2
180.2	38.8	0.48	0.86	0.72	0.51	77.4	23.8359	0.52	20.6	18.6	19.5	17.6	1.9	1.6
181.2	36	0.69	0.75	0.79	0.56	71.6	21.807	0.57	22.3	20.1	20.9	18.9	2.03	1.8
185.5	36.5	0.98	0.85	0.95	0.69	70.5	20.4881	0.64	27.8	24.7	25.5	22.7	2.6	2.2
172.7	37	0.85	0.98	1.28	0.66	68.9	23.1012	0.65	31.3	24.8	30.6	24.4	3.1	2.4
173.1	36	0.75	0.95	1.61	0.53	66.3	22.1268	0.8	33.1	25	32.5	24.6	3.3	2.5
191	36.5	0.53	0.95	0.86	0.52	80	21.9292	0.6	23.4	20.8	20.8	18.5	2	1.7
191	37.2	0.4	0.95	0.71	0.44	76.9	21.0795	0.55	20.6	19	18.4	16.9	1.7	1.5
191.2	36.3	0.64	0.77	0.77	0.59	79.7	21.8013	0.45	21.8	18.6	19.4	6.6	1.9	1.5
175.5	37	0.52	1.02	0.96	0.73	72.8	23.6362	0.7	25	22.4	24.2	21.7	2.4	2.1
183	36.5	0.54	1.02	0.98	0.62	72.4	21.619	0.48	25.4	20.4	23.6	19	2.3	1.8
178.8	38.5	0.56	1.27	0.71	0.8	78.4	24.5234	0.62	25.4	24.5	24.2	23.3	2.4	2.3
177.2	36.7	0.92	1.25	1.38	0.8	72.1	22.9619	0.7	35.5	28.7	34.1	27.5	3.5	2.8
179.2	36.4	0.69	0.84	1.28	0.62	69.6	21.6737	0.52	28.1	20.5	26.7	19.5	2.7	1.9
179.6	37.3	0.61	0.87	0.77	0.39	74	22.9414	0.45	22.5	19.3	21.3	18.3	2.1	1.7
174.5	39	0.61	0.87	0.84	0.6	70.5	23.1525	0.57	23.2	20.5	22.6	20	2.8	1.9
177.4	36	0.71	1.26	1.63	0.51	71.9	22.8466	0.78	36	27.5	34.5	26.4	3.5	2.7
166.8	38.6	0.83	1.5	1.36	0.72	65.4	23.5064	0.65	36.9	29.8	37.6	30.4	3.8	3.1
185	35.7	0.55	0.91	0.9	0.65	67.7	19.7809	0.42	23.6	18.8	21.7	17.3	2.1	1.6
184.6	37.5	0.84	1.04	0.93	0.72	70.4	20.659	0.67	28.1	25.5	25.9	23.5	2.6	2.3
184.7	37.2	0.93	1.21	1.49	1.12	79.5	23.3042	0.62	36.6	27.6	33.4	25.4	3.4	2.5
190.2	39.7	0.76	1.16	1.96	1.04	83.1	22.971	0.94	38.8	28.6	34.7	25.6	3.9	2.6
181.8	40.5	0.86	0.95	1.22	0.89	79.3	23.993	0.61	30.3	24.2	28.4	22.7	2.9	2.2
173.1	35.8	0.8	0.63	0.94	0.63	63.9	21.3259	0.46	23.7	18.9	23.3	18.6	2.3	1.8
176.7	37	0.7	0.96	0.8	0.56	61	19.5369	0.54	24.6	22	23.7	21.2	2.4	2.1
181	38	1.06	1.14	2.52	1.5	79.2	24.1751	1	47.2	23	44.4	21.6	4.5	2.1
191.1	38.2	0.98	1.33	1.79	1.06	87.6	23.9874	0.82	41	31.3	36.5	27.9	3.7	2.8
172	35	0.6	0.93	0.83	0.46	64.5	21.8023	0.48	23.6	20.1	23.4	19.9	2.3	1.9
188.6	41.5	1.12	1.31	1.24	0.77	92.6	26.0332	0.42	36.7	28.5	33.1	25.7	3.4	2.6
178.2	34.4	0.86	1.08	2.05	0.86	76.8	24.185	1.01	39.9	29.5	38.1	28.2	3.9	2.9
178.5	42	1.2	2.06	2.36	0.72	87.9	27.5875	1.34	56.2	46	53.6	43.9	5.3	4.5
187.9	41.1	0.95	1.04	2.18	0.88	88.7	25.1229	0.83	41.7	28.2	37.8	25.5	3.8	2.6
182.3	35.5	0.59	0.96	0.75	0.5	68.9	20.7322	0.41	22.9	19.5	21.4	18.2	2.6	1.7
180.8	35.2	0.56	0.82	0.9	0.43	64.7	19.7928	0.65	22.8	18.9	21.5	17.8	2.1	1.7
179.6	40.6	0.53	0.94	0.85	0.59	79.5	24.6465	0.51	23.2	19.8	22	18.8	2.2	1.8
175	36.6	0.73	0.92	1.15	0.72	69.2	22.5959	0.56	28	22	27.2	21.4	2.8	2.1
183.1	38.6	1.3	1	1.44	1.04	82.6	24.6379	0.62	37.4	29.2	34.8	27.1	3.6	2.7
184.3	38.6	0.84	1.38	1.62	0.69	79.4	23.376	0.7	38.4	29.2	35.5	27	3.6	2.7
178.7	36	0.92	1.36	1.05	0.55	69.7	21.8265	0.7	33.3	29.8	31.7	28.4	3.2	2.9
182.4	35.7	0.58	0.62	0.93	0.65	69.4	20.8598	0.55	21.3	17.5	19.9	16.3	1.9	1.5
180.1	36	0.35	0.83	0.59	0.53	65.7	20.2553	0.3	17.7	14.8	16.7	14	1.5	1.2
182.8	34.5	0.71	1.25	1.62	0.83	74.8	22.3846	0.78	35.8	27.4	33.3	25.5	3.4	2.6
184	38.1	0.85	1.03	1.16	0.36	74.1	21.8868	0.47	30.4	23.5	28.1	21.7	2.9	2.1
184	37.2	0.41	0.75	0.85	0.54	70.3	20.7644	0.38	20.1	15.4	18.6	14.2	1.8	1.2
181.6	37	0.64	1.04	1.84	0.51	75.4	22.8633	0.77	35.2	24.5	33	23	3.4	2.3
181.6	37.8	0.59	0.86	0.87	0.8	75	22.742	0.46	23.2	19.1	21.7	17.9	2.1	1.7
177.9	38.9	0.65	1.12	1.73	0.5	79.7	25.1829	0.82	35	25.9	33.5	24.8	3.4	2.5
190.1	37.5	0.7	0.81	0.63	0.31	82.5	22.8291	0.48	21.4	19.9	19.1576	17.8147	1.82184	1.65883
176.2	38.6	0.49	0.79	0.73	0.41	70	22.5469	0.49	20.1	17.7	19.4133	17.0953	1.85263	1.57059
175.6	39.7	0.66	1.17	0.68	0.54	80	25.9442	0.54	25.1	23.7	24.3253	22.9685	2.42918	2.27276
176.8	37.2	0.68	0.88	1.13	0.55	72.6	23.2259	0.55	26.9	21.1	25.8928	20.3099	2.60725	1.96001
191.9	39.5	0.44	0.88	0.76	0.31	89.4	24.2766	0.54	20.8	18.6	18.4458	16.4948	1.7357	1.49646
190.5	40.1	0.49	1.14	0.84	0.49	87	23.9734	0.54	24.7	21.7	22.0653	19.3853	2.16744	1.84927
166.3	36.2	0.79	1.36	1.09	0.82	65	23.5033	0.49	32.4	26.4	33.1559	27.0159	3.39622	2.73311
180	31.5	0.62	0.86	0.93	0.55	76.2	23.5185	0.42	24.1	19	22.7852	17.9634	2.25146	1.67698
180.9	38	0.51	1.02	0.78	0.33	76.1	23.2545	0.56	23.1	20.9	21.7311	19.6615	2.12823	1.88245
180.6	37.8	0.37	1	0.76	0.37	73.8	22.6267	0.4	21.3	17.7	20.0711	16.6788	1.93149	1.51922
177.8	42.3	0.48	0.93	0.81	0.37	90.8	28.7225	0.45	22.2	18.6	21.2486	17.8029	2.07138	1.65737
179.5	34.5	1.11	1.04	0.54	0.62	70.3	21.8186	0.58	26.9	27.3	25.5033	25.8825	2.56327	2.60609
181.3	37.4	0.51	0.96	1.02	0.4	74	22.5131	0.48	24.9	19.5	23.3728	18.304	2.31959	1.71847
185.1	39.4	0.8	0.93	0.72	0.44	72	21.0145	0.4	24.5	21.3	22.5252	19.5831	2.22118	1.87304
175.3	36.1	0.72	1.41	1.24	0.73	77	25.0569	0.59	33.7	27.2	32.7157	26.4056	3.35006	2.66489
174.6	41.2	0.57	0.9	0.95	0.36	84.2	27.62	0.42	24.2	18.9	23.5874	18.4215	2.34437	1.73276
178.3	37.1	0.5	1.18	1.09	0.45	75.4	23.7175	0.48	27.7	21.6	26.4385	20.6163	2.66858	1.99647
173.3	34.7	0.44	0.65	0.67	0.24	65.2	21.7095	0.43	17.6	15.2	17.2831	14.9263	1.59369	1.30077
168.5	37.2	0.43	0.66	0.51	0.46	63.6	22.4005	0.36	16	14.5	16.1595	14.6446	1.45489	1.26529
177.6	33.1	0.34	0.7	0.41	0.33	62.2	19.7199	0.27	14.5	13.1	13.8942	12.5527	1.17033	0.998817
173	35.3	0.6	0.91	0.73	0.56	67.4	22.52	0.49	22.4	20	22.0349	19.674	2.16387	1.88395
171	37.1	0.44	0.7	0.63	0.34	70	23.939	0.43	17.7	15.7	17.6151	15.6247	1.63441	1.38828
178.8	37.5	0.38	0.66	0.47	0.32	68.8	21.5206	0.32	15.1	13.6	14.372	12.9443	1.23088	1.04912
179.8	38	0.58	1.21	0.94	0.9	80.5	24.901	0.52	27.3	23.1	25.8393	21.8641	2.60123	2.14384
187.7	38.5	0.88	0.77	0.65	0.3	81.7	23.1896	0.42	23	20.7	20.8532	18.7679	2.02459	1.77475
185.6	36	0.52	1	1.05	0.37	77	22.3529	0.51	25.7	20.3	23.5648	18.6134	2.34177	1.75605
170.3	37	0.92	1.17	1.16	0.73	62.5	21.5502	0.68	32.5	27.7	32.4771	27.6805	3.32495	2.80691
173	38.6	0.52	0.73	0.74	0.63	73	24.3911	0.42	19.9	16.7	19.5756	16.4278	1.87215	1.48816
174.7	37.1	0.47	0.78	1.1	0.6	69.5	22.7719	0.45	23.5	17	22.892	16.5602	2.26387	1.50455
177	39	0.81	1.06	1.46	0.76	67.8	21.6413	0.62	33.3	24.9	32.0169	23.9406	3.27635	2.38505
183.7	37.5	0.46	0.85	0.47	0.32	69.7	20.6545	0.42	17.8	17.3	16.49	16.0268	1.49586	1.43838
177	38.1	0.7	1.07	0.87	0.49	77.7	24.8013	0.54	26.4	23.1	25.3828	22.2099	2.54962	2.18437
175.7	30.5	0.48	0.78	0.9	0.43	70.8	22.9345	0.47	21.6	17.3	20.9214	16.7565	2.03267	1.52882
177.1	37.5	0.51	0.75	0.6	0.28	70.5	22.4777	0.33	18.6	15.9	17.8732	15.2787	1.66597	1.345
186	39.6	0.43	1.05	0.64	0.28	81.5	23.5576	0.42	21.2	19	19.3969	17.384	1.85066	1.60607
173.6	36.7	0.64	1.11	1.28	0.42	67.7	22.4641	0.6	30.3	23.5	29.7031	23.037	3.02846	2.28071
177.3	38	0.59	0.74	0.78	0.32	69	21.9499	0.47	21.1	18	20.2527	17.2772	1.95318	1.59296
166.3	39.1	0.46	0.88	0.69	0.36	68	24.5881	0.47	20.3	18.1	20.7736	18.5223	2.01515	1.74499
173.1	36.9	0.58	0.8	0.53	0.28	73	24.3629	0.38	19.1	17.6	18.7778	17.3031	1.77596	1.59614
184	38.6	0.69	0.58	0.77	0.54	80	23.6295	0.45	20.4	17.2	18.8678	15.9081	1.78684	1.42362
167.8	35	0.58	1.12	1.24	0.5	70.4	25.0028	0.64	29.4	23.4	29.817	23.7319	3.0408	2.36103
175.5	35.3	0.45	0.74	0.42	0.31	63.6	20.6492	0.37	16.1	15.6	15.612	15.1271	1.38668	1.32599
185.1	37.4	0.73	0.7	0.61	0.56	79.1	23.0868	0.49	20.4	19.2	18.7557	17.6524	1.77328	1.63897
180	36.7	0.64	0.66	0.49	0.41	70.8	21.8519	0.41	17.9	17.1	16.9235	16.1671	1.54942	1.45583
185.5	40.4	0.58	0.82	0.86	0.56	85.8	24.9344	0.5	22.6	19	20.7335	17.4308	2.01039	1.61182
175.4	37.7	0.71	1	0.86	0.7	68.5	22.2654	0.6	25.7	23.1	24.9352	22.4125	2.4988	2.20804
173.8	33.1	0.66	0.77	1.1	0.47	62.7	20.7572	0.67	25.3	21	24.773	20.5626	2.48033	1.99009
171.6	37.5	0.48	0.77	0.96	0.34	68	23.0927	0.52	22.1	17.7	21.9171	17.5535	2.15007	1.62686
175.5	36.8	0.68	0.94	1.23	0.36	73	23.7011	0.58	28.5	22	27.6361	21.3331	2.80199	2.08136
181.8	36	0.44	0.8	0.82	0.38	81	24.5074	0.48	20.6	17.2	19.2833	16.1006	1.83699	1.44757
175	40.7	0.82	1.57	1.06	0.72	81.5	26.6122	0.93	34.5	33.2	33.5498	32.2856	3.43734	3.30475
179.1	35.6	0.52	0.83	0.77	0.32	69	21.5109	0.42	21.2	17.7	20.1441	16.8185	1.94022	1.53647
167.7	36.1	0.5	0.81	0.84	0.34	64.1	22.7925	0.45	21.5	17.6	21.8179	17.8603	2.13843	1.66439
177.3	32.4	0.57	0.82	0.76	0.74	69	21.9499	0.47	21.5	18.6	20.6366	17.8531	1.99888	1.66351
183.5	39.5	0.66	0.74	0.62	0.39	76.5	22.719	0.4	20.2	18	18.7337	16.6934	1.77062	1.52103
183.7	35.4	0.56	0.78	0.91	0.52	76.6	22.6992	0.54	22.5	18.8	20.844	17.4164	2.02351	1.61004
171.5	35.7	0.48	0.84	0.58	0.26	62.6	21.2836	0.43	19	17.5	18.8538	17.3653	1.78515	1.60378
192.7	42.6	0.96	1.19	1.32	0.52	92.8	24.9911	0.7	34.7	28.5	30.6448	25.1693	3.13006	2.52542
182.7	38.4	0.98	1.1	0.83	0.52	81.7	24.4763	0.48	29.1	25.6	27.1058	23.8457	2.74313	2.37413
185.3	39.7	0.4	0.73	0.54	0.27	81.8	23.8233	0.37	16.7	15	15.3373	13.776	1.35234	1.15531
169	35.1	0.6	0.85	0.88	0.48	65.6	22.9684	0.49	23.3	19.4	23.4627	19.5355	2.32998	1.86732
171.7	38.8	1.15	0.43	1.44	0.57	74.8	25.3724	0.53	30.2	21.1	29.9326	20.9132	3.05332	2.03171
173.8	37.7	0.42	0.98	0.85	0.34	69.5	23.0083	0.42	22.5	18.2	22.0314	17.8209	2.16346	1.65958
187	40.3	0.4	0.85	0.78	0.43	82	23.4493	0.49	20.3	17.4	18.4741	15.8349	1.73914	1.4145
178.5	40.2	0.65	0.84	0.83	0.31	83.7	26.2693	0.57	23.2	20.6	22.1186	19.6398	2.17368	1.87985
180.6	38.2	0.49	0.74	0.65	0.3	75.6	23.1786	0.46	18.8	16.9	17.7153	15.9249	1.64667	1.42571
177.8	40.1	0.52	0.91	0.73	0.38	83.2	26.3184	0.57	21.6	20	20.6743	19.1429	2.00336	1.82006
183.1	36.5	0.82	1.1	1.16	0.87	81.4	24.2799	0.62	30.8	25.4	28.6267	23.6077	2.91112	2.34672
168.2	38.1	0.74	1.02	0.85	0.43	75.2	26.5807	0.49	26.1	22.5	26.4072	22.7649	2.66508	2.2491
163.7	36	0.52	0.86	0.83	0.56	63.3	23.6214	0.48	22.1	18.6	22.9748	19.3363	2.27349	1.84337
178	39.2	0.42	0.76	0.61	0.39	78	24.6181	0.46	17.9	16.4	17.1136	15.6795	1.57285	1.39512
168.2	37.3	0.52	0.98	1.13	0.49	71.3	25.2021	0.66	26.3	21.6	26.6096	21.8543	2.68774	2.14269
177.9	36	0.69	1.02	1	0.62	77	24.3298	0.55	27.1	22.6	25.924	21.6193	2.61077	2.11508
172.1	37.7	0.34	0.62	0.55	0.31	65.2	22.0133	0.36	15.1	13.2	14.9315	13.0527	1.30142	1.06301
176.1	37.2	0.66	1.28	1.07	0.43	74.5	24.0236	0.48	30.1	24.2	29.0881	23.3865	2.96158	2.32117
170.3	33.3	0.55	0.86	0.85	0.44	63.8	21.9984	0.49	22.6	19	22.5841	18.9866	2.22805	1.80121
180.3	35.7	0.5	0.83	0.68	0.33	69.2	21.287	0.5	20.1	18.3	18.9718	17.2728	1.79942	1.59243
191.1	40.3	0.77	0.99	0.86	0.29	86	23.5492	0.42	26.2	21.8	23.3318	19.4135	2.31486	1.85266
184.7	37.2	0.33	0.84	0.57	0.29	73.3	21.4867	0.4	17.4	15.7	16.0321	14.4658	1.43905	1.24272
177.8	36.5	0.54	0.82	0.79	0.45	68.3	21.6051	0.47	21.5	18.3	20.5786	17.5157	1.99199	1.62223
173	38	0.72	0.92	0.81	0.5	69.6	23.255	0.49	24.5	21.3	24.1006	20.9528	2.40343	2.0364
171.1	33.7	0.37	0.75	0.57	0.34	63.8	21.7932	0.38	16.9	15	16.8091	14.9193	1.53532	1.29989
172.1	36.4	0.52	0.79	0.61	0.43	59.2	19.9876	0.45	19.2	17.6	18.9858	17.4036	1.80111	1.60849
173.5	41.4	0.64	0.73	0.67	0.37	75	24.9151	0.42	20.4	17.9	20.0096	17.5575	1.92415	1.62735
191.7	38.5	0.4	0.78	0.72	0.29	77.1	20.9802	0.42	19	16	16.8671	14.2039	1.54247	1.2096
175.3	37.6	0.66	0.64	0.52	0.47	69.7	22.6814	0.4	18.2	17	17.6684	16.5035	1.64093	1.49754
176	38.5	0.46	0.67	0.6	0.29	71.2	22.9855	0.34	17.3	14.7	16.7279	14.2139	1.52529	1.21087
190.1	41.2	0.78	0.97	0.91	0.53	89	24.6278	0.52	26.6	22.7	23.8127	20.3213	2.37033	1.96136
182	37.5	0.55	0.7	0.62	0.43	72	21.7365	0.48	18.7	17.3	17.4855	16.1765	1.61853	1.45699
187.8	38.5	0.45	0.64	0.49	0.32	77.2	21.889	0.44	15.8	15.3	14.3176	13.8645	1.224	1.16656
183.4	37	0.46	0.97	0.9	0.33	77.8	23.1303	0.44	23.3	18.7	21.6205	17.3521	2.11522	1.60215
179.8	39.5	0.58	0.87	0.62	0.32	76.5	23.6637	0.4	20.7	18.5	19.5925	17.5102	1.87417	1.62155
184.9	35.1	0.52	0.73	0.75	0.46	71	20.7675	0.49	20	17.4	18.4078	16.0148	1.73109	1.43689
181.5	41.3	0.87	1.01	0.9	0.49	80	24.2849	0.55	27.8	24.3	26.0661	22.7844	2.62677	2.25137
181.5	37.6	0.3	0.65	0.47	0.32	72.8	22.0993	0.43	14.2	13.8	13.3144	12.9393	1.09647	1.04848
184.2	38.6	0.48	0.66	0.64	0.36	77	22.694	0.38	17.8	15.2	16.4452	14.0431	1.49032	1.18923
180.2	37.2	0.56	0.81	0.75	0.4	67.5	20.7871	0.48	21.2	18.5	20.0212	17.4713	1.92553	1.61679
187.3	38.4	0.62	0.75	0.91	0.49	78.4	22.3481	0.38	22.8	17.5	20.716	15.9004	2.00831	1.42266
177.8	38.8	1.08	1.06	0.94	0.57	81.7	25.8439	0.74	30.8	28.8	29.48	27.5657	3.00425	2.7942
184.3	36	0.65	0.95	0.52	0.48	68	20.0197	0.54	21.2	21.4	19.5758	19.7605	1.87216	1.89432
181	40.2	0.57	0.85	0.84	0.35	75.5	23.0457	0.48	22.6	19	21.249	17.8642	2.07143	1.66487
172.9	35.7	0.74	1.02	1.03	0.7	70	23.4157	0.49	27.9	22.5	27.4611	22.146	2.7826	2.17689
166	36.5	0.54	0.88	0.51	0.42	69	25.0399	0.44	19.3	18.6	19.786	19.0684	1.89738	1.81108
177.9	37.2	0.41	0.84	0.53	0.36	65.5	20.6961	0.39	17.8	16.4	17.0276	15.6883	1.56225	1.39622
175.6	37.3	0.61	0.78	0.66	0.29	67.5	21.8905	0.51	20.5	19	19.8673	18.4136	1.90712	1.73179
160.1	34.1	0.5	0.66	0.52	0.36	56.2	21.9257	0.39	16.8	15.5	17.8577	16.4759	1.66408	1.49412
192	42.4	0.56	1.26	1.29	0.62	93	25.2279	0.66	31.1	24.8	27.5656	21.9816	2.79419	2.15763
178.1	37	0.47	0.69	0.75	0.36	76	23.9599	0.48	19.1	16.4	18.2506	15.6707	1.71198	1.39402
180.2	36.8	0.92	0.84	0.94	0.34	76	23.4048	0.43	27	21.9	25.4987	20.6823	2.56274	2.00431
180.3	38.3	0.83	0.75	0.92	0.52	73.1	22.4867	0.62	25	22	23.5968	20.7652	2.34546	2.01415
168	37.7	0.49	0.96	0.76	0.37	68	24.093	0.48	22.1	19.3	22.3868	19.5504	2.20503	1.86912
174.4	37.2	0.72	0.87	0.84	0.44	67	22.0283	0.37	24.3	19.6	23.712	19.1257	2.35874	1.818
170.3	35.4	0.45	0.81	0.91	0.33	65.6	22.6191	0.52	21.7	17.8	21.6847	17.7875	2.12277	1.65549
185	41.7	0.56	0.79	0.54	0.34	86	25.1278	0.48	18.9	18.3	17.386	16.834	1.60632	1.53839
185.3	39.3	0.49	0.9	0.96	0.33	79.8	23.2409	0.53	23.5	19.2	21.5825	17.6333	2.11074	1.63664
177.8	39.6	0.58	0.74	0.7	0.51	76	24.0409	0.51	20.2	18.3	19.3343	17.5157	1.84313	1.62223
183.3	40.8	0.71	0.91	0.8	0.38	78.4	23.3341	0.41	24.2	20.3	22.4678	18.847	2.2145	1.78433
174.2	35.3	0.36	0.75	0.51	0.26	62.4	20.5631	0.31	16.2	14.2	15.8262	13.8723	1.41341	1.16755
175	38	0.7	0.77	0.54	0.46	70.8	23.1184	0.44	20.1	19.1	19.5464	18.5739	1.86863	1.75125
186.8	42.5	0.51	1.06	0.88	0.39	92.1	26.394	0.47	24.5	20.4	22.3202	18.585	2.19726	1.75259

## Sheet: UPE_female
Wysokość ciała	ob.podud	f.triceps	f.łopatka	f.tal.biodr.	f.podudzie	masa	BMI	fałd nad kolcem biodrowym	Ʃ 3f bez korekty - talerz biodrowy	Ʃ 3f bez korekty - kolec biodrowy	Ʃ 3f z korektą - talerz biodr.	Ʃ 3f z korektą - kolec biodr.	Endomorfia - talerz biodr	Endomorfia - kolec biodr.
174.2	31	0.96	1.1	1.38	1.03	53.4	17.5973	0.77	34.4	28.3	33.6062	27.6469	3.44321	2.80319
163.5	36.5	1.32	1.13	1.03	1.24	54.1	20.2377	0.52	34.8	29.7	36.2218	30.9134	3.71194	3.15886
169	37.3	2.41	1.51	2.4	2.48	64.4	22.5482	1.25	63.2	51.7	63.6413	52.061	6.12287	5.19036
169.5	33.5	1.23	1.21	1.21	1	57.9	20.153	0.97	36.5	34.1	36.6464	34.2368	3.75488	3.50868
165	40.5	1.77	1.53	1.86	1.98	64.7	23.7649	1.44	51.6	47.4	53.2199	48.8881	5.28904	4.91381
176.3	37	1.15	0.91	1.44	1.12	60.4	19.4327	1.1	35	31.6	33.785	30.5031	3.46182	3.11483
184.7	37.6	1.25	1.4	1.53	1.5	69.4	20.3435	1.29	41.8	39.4	38.5139	36.3026	3.94149	3.72013
161.8	32.8	1.21	0.96	1.45	1.04	53	20.245	0.7	36.2	28.7	38.0749	30.1864	3.89795	3.08073
167.5	34.6	1.23	1.28	1.8	1.26	59.6	21.243	0.96	43.1	34.7	43.7896	35.2552	4.44931	3.61349
165.9	33.8	1.26	0.86	1.41	1.25	53.3	19.3658	0.75	35.3	28.7	36.2107	29.4404	3.71082	2.99995
177.3	36.4	1.33	1.66	2.2	1.28	67.3	21.4091	1.5	51.9	44.9	49.8158	43.0969	4.99565	4.38423
169	34.9	1.04	1.67	1.52	1.46	62.4	21.848	0.83	42.3	35.4	42.5953	35.6472	4.33681	3.65353
181.2	34.1	1.74	0.92	1.73	1.48	60.6	18.4568	1.1	43.9	37.6	41.2301	35.3133	4.20647	3.61943
156.1	33.4	0.88	0.82	1.3	1.17	46.4	19.042	0.56	30	22.6	32.706	24.6385	3.34903	2.46499
173.1	38.7	1.58	0.72	1.07	1.5	62	20.6918	0.65	33.7	29.5	33.1315	29.0024	3.39366	2.95222
171.3	34.5	1.16	1	1.2	1.45	56.3	19.1864	0.71	33.6	28.7	33.3803	28.5124	3.41967	2.89858
178.7	37	1.37	1.57	1.45	1.28	69.7	21.8265	1.14	43.9	40.8	41.807	38.8548	4.26177	3.97516
173	35.1	1.45	1.28	2.56	1.33	65.3	21.8183	1.8	52.9	45.3	52.0377	44.5616	5.18836	4.52127
174.1	39	0.88	1.14	1.63	1.22	75.5	24.9086	1.16	36.5	31.8	35.6782	31.084	3.65669	3.17711
167.3	35	1.15	1.4	1.38	1.43	58.6	20.9366	1.1	39.3	36.5	39.9765	37.1283	4.08511	3.80339
171.2	37.2	1.55	1.38	1.82	1.66	61	20.8124	0.89	47.5	38.2	47.217	37.9724	4.76434	3.88776
171.3	39.5	1.73	3	2.82	1.4	76.9	26.2067	1.84	75.5	65.7	75.0064	65.2704	6.93035	6.24488
181.3	40	1.31	1.64	1.75	1.74	79.8	24.2777	1.07	47	40.2	44.1173	37.7343	4.47992	3.86404
165.5	38.6	2.22	2.83	2.45	1.88	70.2	25.6296	1.84	75	68.9	77.1208	70.8484	7.06981	6.64651
170.5	35.5	1.14	0.75	1.41	0.86	56.2	19.3325	0.81	33	27	32.9381	26.9493	3.3734	2.72569
159.8	35	1.22	1.37	1.77	1.37	54.8	21.4599	0.86	43.6	34.5	46.4321	36.741	4.6932	3.76442
169.6	34.5	1.5	1.04	1.61	1.18	58.3	20.2683	1.09	41.5	36.3	41.6419	36.4241	4.24598	3.73243
179.3	37.5	1.36	1.26	1.51	1.27	70.4	21.8984	0.96	41.3	35.8	39.1993	33.9791	4.00907	3.48197
175.3	37.8	1.06	1.34	2.55	2.03	74.3	24.1783	1.26	49.5	36.6	48.0542	35.531	4.83956	3.64168
171.8	34	1.33	0.98	0.51	1.01	58	19.6509	0.62	28.2	29.3	27.9341	29.0237	2.83494	2.95455
183.3	34.5	1.08	1.05	1.58	1.28	60.6	18.0363	0.87	37.1	30	34.4445	27.8527	3.53014	2.82595
162	34.5	1.04	1.32	1.45	0.93	52.9	20.157	0.86	38.1	32.2	40.0238	33.8259	4.08972	3.46607
157.2	36.1	1.58	1.62	2.47	1.12	58.5	23.6729	1.34	56.7	45.4	61.3817	49.1487	5.95002	4.93688
172	35	1.1	0.85	1.25	1.25	58.2	19.6728	0.86	32	28.1	31.6614	27.8027	3.23864	2.82042
157.3	33	1.1	0.82	1.23	1.08	52.1	21.0562	0.83	31.5	27.5	34.0793	29.7517	3.49236	3.03373
167.5	39.2	1.13	1.14	1.65	1.62	70	24.9499	0.77	39.2	30.4	39.8272	30.8864	4.07055	3.15597
175.1	34	0.9	0.71	1	1.42	58.5	19.0802	0.6	26.1	22.1	25.3666	21.479	2.54779	2.09856
163.6	38.8	1.3	1.03	1.59	0.98	56.5	21.1097	0.64	39.2	29.7	40.7766	30.8945	4.16275	3.15684
167	41	1.95	2.7	3.92	2	83.4	29.9043	2.66	85.7	73.1	87.3319	74.492	7.69989	6.89593
166.4	40.2	1.45	1.76	1.59	2.03	68	24.5585	2.2	48	54.1	49.0904	55.329	4.93173	5.46548
172.6	38.5	1.49	1.07	1.12	1.36	64.1	21.5167	0.41	36.8	29.7	36.284	29.2836	3.71825	2.98288
161.7	31.9	1.26	1.35	1.33	1.76	52	19.8876	0.9	39.4	35.1	41.4662	36.9407	4.22915	3.78454
156	35.3	1.04	1.06	1.08	1.21	52.5	21.573	0.55	31.8	26.5	34.6905	28.9088	3.55551	2.942
169.2	38.1	1.93	1.47	0.79	1.59	66.1	23.0888	0.78	41.9	41.8	42.1427	42.0421	4.2938	4.28422
160	33.9	1.38	0.94	0.68	1.18	53.2	20.7812	0.71	30	30.3	31.9088	32.2278	3.26489	3.29865
173.5	35.9	1.7	1.8	3.85	1.75	66.2	21.9917	1.66	73.5	51.6	72.0935	50.6126	6.73287	5.06529
156	33.1	0.91	1.15	1.08	0.77	48.8	20.0526	0.54	31.4	26	34.2542	28.3633	3.51047	2.88222
165.7	33.6	1.38	0.93	0.62	1.35	56	20.3959	0.77	29.3	30.8	30.0922	31.6327	3.07056	3.2356
156	33.3	0.93	0.98	0.93	1.23	53.1	21.8195	1.18	28.4	30.9	30.9815	33.7087	3.16615	3.45389
157	32.5	1.1	1.08	0.8	0.91	50.2	20.3659	0.61	29.8	27.9	32.3017	30.2422	3.30645	3.08674
165	32.4	0.83	1.08	0.95	1.8	48.8	17.9247	0.48	28.6	23.9	29.4979	24.6503	3.00619	2.46634
163	36.3	1.23	1.65	2.45	1.36	65.3	24.5775	0.9	53.3	37.8	55.6478	39.4651	5.49181	4.03514
165.6	36.2	1.43	1.01	1.06	1.42	59	21.5145	0.62	35	30.6	35.968	31.4463	3.68619	3.21576
165	32	1.21	0.96	1.4	0.95	51.2	18.8062	0.73	35.7	29	36.8208	29.9104	3.77246	3.05091
155.6	30.6	1.12	1.37	1.3	0.95	44.3	18.2972	1	37.9	34.9	41.4513	38.1702	4.22771	3.90742
161.3	35.4	1.37	1.37	1.33	1.08	56.9	21.8697	1.08	40.7	38.2	42.9406	40.303	4.36949	4.11687
155	34.4	1.76	1.74	2.52	1.92	54.7	22.768	1.63	60.2	51.3	66.0957	56.3241	6.30586	5.54735
157	35.5	1.6	1.2	2.04	1.95	58.6	23.7738	0.58	48.4	33.8	52.4631	36.6375	5.22474	3.75398
154.7	32.4	1.19	1.22	1.18	1.25	48.7	20.3492	0.53	35.9	29.4	39.4923	32.3419	4.03781	3.31069
167	31.9	0.88	1.17	1.42	0.92	54.5	19.5418	0.97	34.7	30.2	35.3608	30.7751	3.62429	3.14404
164.5	36.7	1.52	1.17	0.99	1.62	58.8	21.7293	0.79	36.8	34.8	38.0707	36.0016	3.89753	3.6896
161.5	34.9	1.3	1.06	2.62	1.18	55.4	21.2405	1.58	49.8	39.4	52.4766	41.5176	5.22589	4.23407
157	33.9	0.88	0.98	0.74	0.73	50.8	20.6094	0.66	26	25.2	28.1827	27.3155	2.86235	2.76644
155.8	31.7	0.71	1.07	1.14	0.93	43.5	17.9207	0.56	29.2	23.4	31.8951	25.5598	3.26344	2.56965
162.6	36.9	1.52	1.37	1.54	1.25	57.4	21.7105	1.15	44.3	40.4	46.3652	42.2833	4.68711	4.30719
168.7	37	1.35	1.35	1.26	1.07	61.9	21.7501	0.7	39.6	34	39.9474	34.2983	4.08228	3.51503
159.3	31.7	0.91	0.91	0.78	0.72	50.9	20.0579	0.67	26	24.9	27.7758	26.6006	2.81745	2.68674
160.5	33.6	1.18	1.2	0.7	1.12	52.1	20.225	0.6	30.8	29.8	32.6576	31.5973	3.34395	3.23183
163.6	32.7	0.93	0.93	0.97	0.96	51.8	19.3537	0.71	28.3	25.7	29.4382	26.7337	2.99971	2.70161
168.2	35.7	0.98	0.98	1.4	1.56	62.1	21.9503	0.6	33.6	25.6	33.9955	25.9014	3.48368	2.60822
168	34.9	1.03	0.92	1.32	1.41	57.8	20.479	0.49	32.7	24.4	33.1243	24.7166	3.39291	2.4739
152.7	32.9	0.95	0.91	1.06	0.81	48.4	20.7571	0.58	29.2	24.4	32.5426	27.1931	3.33185	2.75284
159.8	33.4	0.96	0.59	0.58	1.11	49.8	19.5018	0.52	21.3	20.7	22.6836	22.0446	2.23964	2.16501
165	33.5	0.64	0.65	0.49	0.53	45.5	16.7126	0.46	17.8	17.5	18.3588	18.0494	1.72514	1.68747
162	35.2	1.48	1.18	2.3	1.21	61.1	23.2815	1.19	49.6	38.5	52.1045	40.444	5.19409	4.13055
158	33.4	1.43	1.62	1.74	1.54	53.7	21.511	1.06	47.9	41.1	51.5925	44.2683	5.15012	4.494
170	35	1.18	1.1	0.9	1.01	56.3	19.481	0.66	31.8	29.4	31.8337	29.4311	3.25693	2.99894
159.22	38.8	2.48	1.94	2.02	2.93	64.2	25.3244	1.11	64.4	55.3	68.833	59.1066	6.50422	5.77162
157.3	36.6	1.46	1.64	2.24	1.5	55.5	22.4303	1.05	53.4	41.5	57.7725	44.8981	5.66493	4.55245
168	35.1	1.56	1.31	2.56	1.15	61.3	21.7191	1.08	54.3	39.5	55.0046	40.0126	5.43861	4.08862
154.2	33.4	0.98	1.23	1.64	1.12	56.3	23.6777	0.61	38.5	28.2	42.4898	31.1224	4.32681	3.18121
155.2	33.2	1.42	1.7	1.37	1.82	54.6	22.6678	0.95	44.9	40.7	49.2338	44.6284	4.9444	4.52747
169	34	0.95	0.95	1.43	1.23	59.7	20.9026	0.97	33.3	28.7	33.5325	28.9004	3.43554	2.94108
160	36.6	0.98	1.67	1.61	1.32	59.5	23.2422	1.6	42.6	42.5	45.3104	45.2041	4.59051	4.58071
154.5	33.5	1.88	0.94	0.62	1.64	48.5	20.3182	0.53	34.4	33.5	37.8912	36.8999	3.87967	3.78042
169	34.3	0.93	1.32	1.52	0.85	55.5	19.4321	0.93	37.7	31.8	37.9632	32.022	3.88684	3.27689
158	31.7	0.97	1.58	1.3	0.91	49.5	19.8286	1.04	38.5	35.9	41.4679	38.6675	4.22931	3.95667
155.2	33.4	2	1.18	2.1	1.62	51.2	21.2562	0.8	52.8	39.8	57.8963	43.6415	5.6749	4.43544
170	33	1.92	1.73	2.22	2.07	73.8	25.5363	1.21	58.7	48.6	58.7622	48.6515	5.74422	4.89281
157.7	35.5	0.85	0.86	0.74	1.01	57.2	23.0003	0.76	24.5	24.7	26.4389	26.6547	2.66862	2.69279
155.1	35.6	1.73	1.65	1.7	1.15	58.3	24.2351	1.24	50.8	46.2	55.7392	50.6919	5.49933	5.07219
149.4	36.6	1.41	0.81	1.42	1.65	51.7	23.1627	0.51	36.4	27.3	41.4629	31.0971	4.22882	3.17851
159	36.1	1.78	0.77	1.32	0.93	56.5	22.3488	0.73	38.7	32.8	41.4212	35.1063	4.22482	3.59823
169.5	35.1	2.12	1.62	2.78	2.15	66.7	23.2159	1.06	65.2	48	65.4616	48.1926	6.25905	4.85193
166.2	38.1	2.14	2.2	3.74	2.03	75.6	27.3691	2.43	80.8	67.7	82.7349	69.3212	7.42485	6.53898
163.3	38.7	2.18	1.62	2.43	2.79	63.4	23.7748	0.69	62.3	44.9	64.9248	46.7917	6.21917	4.72587
163	35.5	1.31	1.14	2.1	1.72	64.3	24.2011	0.7	45.5	31.5	47.5042	32.8875	4.79022	3.3681
169	38.5	1.37	1.4	1.6	1.32	67	23.4586	1.05	43.7	38.2	44.0051	38.4667	4.46946	3.93682
165.5	33.1	1.3	0.97	2.42	1.21	55.2	20.1532	0.6	46.9	28.7	48.2262	29.5116	4.85493	3.00768
162.2	36.4	1.75	1.04	1.89	2.26	60.3	22.9201	1.12	46.8	39.1	49.1025	41.0237	4.9328	4.18659
163.5	32.6	0.92	0.81	1.43	0.91	53.8	20.1255	0.58	31.6	23.1	32.8911	24.0438	3.36847	2.3969
159.5	33.2	1.05	0.83	1.5	1.44	51.1	20.0863	0.53	33.8	24.1	36.0632	25.7137	3.69586	2.58705
153.5	31.4	0.73	0.67	1.02	0.82	41.8	17.7402	0.57	24.2	19.7	26.8297	21.8407	2.71234	2.1411
156	37.7	1.75	1.95	3.5	1.63	63.2	25.9698	1.2	72	49	78.5446	53.454	7.16192	5.30882
166	32.8	0.81	0.76	0.76	1.02	49.8	18.0723	0.57	23.3	21.4	23.8867	21.9389	2.37885	2.15262
156.5	38.8	1.9	2.81	3.2	1.47	68.1	27.8047	1.75	79.1	64.6	86.0143	70.2468	7.62244	6.60437
164.5	35.1	1.4	0.76	1.7	0.81	53.6	19.8077	0.47	38.6	26.3	39.9328	27.2081	4.08085	2.7545
161.5	34.7	1.5	1.31	1.96	1.59	53.9	20.6654	1.06	47.7	38.7	50.2637	40.78	5.03487	4.16307
161.3	36.2	1.08	0.71	1.1	1.31	55.9	21.4854	0.46	28.9	22.5	30.491	23.7387	3.11354	2.36181
166.4	33.2	1.4	1.21	1.37	1.12	54	19.5024	1.05	39.8	36.6	40.7041	37.4314	4.15574	3.83377
150	32.4	1.37	1.4	2.46	1.5	52.5	23.3333	1.23	52.3	40	59.3361	45.3813	5.78981	4.59704
157.5	33	0.97	0.67	1.45	1.22	47.1	18.9872	0.74	30.9	23.8	33.3877	25.7161	3.42044	2.58732
157.3	33.4	1.25	1	1.62	0.75	52.1	21.0562	0.95	38.7	32	41.8688	34.6202	4.26768	3.54827
159.2	33.5	0.93	0.96	1.25	1.08	51.9	20.4777	0.7	31.4	25.9	33.5657	27.6863	3.439	2.80755
169.6	37.3	1.48	0.83	1.6	1.65	64	22.2499	0.91	39.1	32.2	39.2337	32.3101	4.01245	3.30734
168.5	38	2.43	1.58	1.66	2.1	62.5	22.013	0.9	56.7	49.1	57.2653	49.5895	5.62397	4.97576
166	33.2	1.47	0.62	1.31	1.72	53.9	19.5602	0.49	34	25.8	34.8561	26.4497	3.57255	2.66983
167.3	33.2	1.31	0.78	0.76	1.25	51.7	18.4714	0.56	28.5	26.5	28.9906	26.9562	2.95094	2.72645
164	33	0.87	0.61	0.57	0.68	48.8	18.144	0.61	20.5	20.9	21.2725	21.6876	2.0742	2.12311
157.2	31.8	0.8	0.91	1.61	1.38	48	19.4239	0.68	33.2	23.9	35.9413	25.8734	3.68348	2.60507
155.2	33.4	1.42	1.2	1.58	1.78	51.3	21.2978	0.63	42	32.5	46.0539	35.6369	4.65871	3.65249
153.7	34.3	1.3	0.85	1.45	1.15	55.4	23.451	0.52	36	26.7	39.86	29.5628	4.07375	3.01324
178.5	36	0.99	0.72	1.12	1.3	64	20.0865	0.39	28.3	21	26.9809	20.0212	2.72921	1.92553
156	31.5	1.47	0.99	1.03	1.38	47.1	19.354	0.69	34.9	31.5	38.0723	34.3633	3.89769	3.52175
153.5	31.8	1.47	0.95	1.35	0.95	47.5	20.1594	0.7	37.7	31.2	41.7967	34.5903	4.26079	3.54519
156	33.5	0.8	0.65	1.03	1.2	47.3	19.4362	0.49	24.8	19.4	27.0543	21.1634	2.73738	2.06132
164.5	34.9	1.62	1.3	1.8	1.46	62.2	22.9857	0.9	47.2	38.2	48.8298	39.519	4.90864	4.04042
172	34.6	0.95	0.68	0.55	0.86	57	19.2672	0.41	21.8	20.4	21.5693	20.1841	2.1092	1.945
161	32.2	0.94	0.66	0.95	0.98	50.4	19.4437	0.58	25.5	21.8	26.954	23.043	2.72621	2.2814
164	34.2	1.42	0.71	0.75	1.55	53.3	19.8171	0.35	28.8	24.8	29.8853	25.7345	3.04819	2.5894
158.4	34.2	1.34	0.76	0.84	1.21	51.4	20.4858	0.43	29.4	25.3	31.5864	27.1815	3.23067	2.75155
161	36.3	1.71	1.62	1.72	2.05	59.5	22.9544	0.75	50.5	40.8	53.3794	43.1264	5.30253	4.38701
171	36.7	1.45	1.22	1.95	1.98	67.6	23.1182	1.23	46.2	39	45.9785	38.813	4.65182	3.97104
163	34.3	1.2	0.95	0.71	1.13	55.8	21.0019	0.51	28.6	26.6	29.8598	27.7717	3.04544	2.817
161.6	33.9	1.75	0.9	0.88	1.28	53.2	20.3718	0.47	35.3	31.2	37.1742	32.8565	3.80799	3.36485
162.3	35.4	1	0.88	1.15	1.31	54.8	20.8038	0.41	30.3	22.9	31.7711	24.0118	3.25029	2.39323
160.5	31.9	1.16	0.74	0.67	1.3	47.1	18.284	0.56	25.7	24.6	27.25	26.0837	2.75916	2.62874
160	33.2	1.26	0.97	1.61	1.12	52.3	20.4297	0.8	38.4	30.3	40.8432	32.2278	4.16918	3.29865
160.5	34.2	1.04	0.83	0.76	1.36	53.3	20.6908	0.42	26.3	22.9	27.8862	24.2811	2.82965	2.42412
169.5	38.7	1.87	1.74	1.83	1.95	68	23.6684	1.12	54.4	47.3	54.6182	47.4898	5.40647	4.78892
157.5	36	1.99	2.3	2.8	1.81	65.1	26.2434	2.03	70.9	63.2	76.608	68.2881	7.03628	6.46521
157.5	31.9	0.8	0.71	0.63	0.96	46.7	18.8259	0.4	21.4	19.1	23.1229	20.6377	2.29066	1.99901
158.8	34.4	0.75	1.57	1.82	0.8	59	23.3965	0.76	41.4	30.8	44.3668	33.0072	4.50317	3.38065
170	32.3	0.92	0.51	0.52	0.77	50.9	17.6125	0.38	19.5	18.1	19.5206	18.1192	1.86554	1.69597
162.6	32.7	1.21	0.66	0.69	1.44	51	19.2899	0.45	25.6	23.2	26.7934	24.2815	2.70829	2.42417
161.3	35.6	1.25	0.88	0.75	1.45	53.9	20.7167	0.53	28.8	26.6	30.3855	28.0644	3.10218	2.84931
162.2	33.2	1.53	1.45	2.65	1.6	60.3	22.9201	1.58	56.3	45.6	59.0699	47.8435	5.7687	4.82069
159	34.2	1.56	0.78	1.02	1.62	53	20.9644	0.6	33.6	29.4	35.9626	31.4672	3.68563	3.21799
165.2	39.4	2.02	1.35	1.36	2.03	69.3	25.3929	1.1	47.3	44.7	48.7259	46.0475	4.89942	4.65813
167.7	35.4	1.8	1.27	2	1.62	58.8	20.9079	1.1	50.7	41.7	51.4498	42.3167	5.13782	4.31036
158	36.4	2.02	1.38	1.9	2.4	59.2	23.7141	0.85	53	42.5	57.0857	45.7763	5.60941	4.63331
161	33.4	1.24	0.85	1.32	1.42	55.3	21.3341	0.81	34.1	29	36.0443	30.6535	3.69394	3.131
159.5	34.8	1.5	1.12	1.45	2.1	52.3	20.558	0.77	40.7	33.9	43.4252	36.1699	4.41514	3.70668
162	37.2	1.22	1.3	1.27	1.2	61.7	23.5101	0.7	37.9	32.2	39.8137	33.8259	4.06923	3.46607
160.6	36	1.85	1.45	2.92	2.92	60.5	23.4566	1.7	62.2	50	65.9103	52.9826	6.29221	5.26893
158.7	34.6	1.23	0.61	0.56	0.82	50.3	19.9717	0.52	24	23.6	25.7361	25.3072	2.58958	2.54105
159.7	31.9	1.49	0.83	1.2	0.95	46	18.0363	0.87	35.2	31.9	37.5099	33.9934	3.84162	3.48346
155.2	35.2	1.38	1.01	1.02	1.28	50.2	20.8411	0.84	34.1	32.3	37.3914	35.4176	3.82976	3.6301
160	37.2	1.52	1.93	2.5	1.77	66	25.7812	1.36	59.5	48.1	63.2857	51.1604	6.09595	5.11282
163.6	34.4	1.65	0.82	0.98	1.25	54.8	20.4745	0.9	34.5	33.7	35.8876	35.0554	3.67801	3.59301
162.2	36.2	1.47	1.07	1.13	2.18	61.9	23.5282	0.6	36.7	31.4	38.5056	32.9448	3.94067	3.37411
